# Supplementary material for: Whole Genome Sequencing of Staphylococci Isolated From Bovine Milk Samples
Source: Front Microbiol. 2021 Dec 20;12:715851. doi: 10.3389/fmicb.2021.715851 (PMC8721127; doi:10.3389/fmicb.2021.715851)
Supplement: Supplementary file 2 [file Table_2.XLSX]

## Sheet: Feuille1
ID_platform	ID	N50	Total length (> 500 nt)	Median coverage depth	Nr contigs		N50 canu (MinION)	Total length (canu MinION)	Median coverage depth (canu MinION)	Nr contigs (Canu MinION)	Median read length	Nr raw reads
1	7631-3	313598	2748195	224.52	26
2	7636-3	171970	2770533	164.5	48
3	7644-3	241598	2733537	109.52	28
5	7648-3	193545	2799172	236.54	47
7	7654-1	161025	2798571	249.39	54
9	7659-4	223310	2778760	131.05	39
11	7681-1	254662	2798528	209.2	49
12	7684-2	222879	2783403	155.12	49
13	7686-3	231801	2760802	190.61	31
14	7688-2	194907	2746708	171.44	34
15	7697-1-2	583493	2711923	174.05	22
16	7702-1	294681	2712468	188.05	22
17	7706-2	124111	2611115	138.92	45
20	7790-4	209622	2786357	111.18	43
24	7849-4	160983	2796756	168.4	56
26	7870-4	125236	2697770	180.79	36
28	7882-1	55914	2742205	154.48	87
29	7888-3	255043	2781927	142.11	39
30	7892-1	125234	2743849	242.45	35
31	7900-1	355845	2409102	174.08	21
33	7915-4	226426	2744674	164.96	32
37	7937-1	166541	2433642	210.91	35
40	7977-4	571433	2678019	151.87	18
36	7998-1	173685	2724860	185.05	31
50	8317-4	249840	2293386	148.19	20
55	8383-1	409797	2311028	231.84	24
59	8455-3	255688	2641141	133.73	30
75	8904-3	193228	2479036	192.92	31
103	Ani-GT-003	203152	2446270	66.05	28
105	Ani-GT-005	214986	2578935	197.35	33
114	Ani-GT-014	77978	2617042	84.73	62
117	Ani-GT-018	302968	2191669	177.71	19
134	Ani-GT-038	595257	2310546	77.08	21
137	Ani-GT-041	594702	2346453	114.57	17
142	Ani-GT-046	185581	2491123	161.42	37
145	Ani-GT-049	467855	2751026	187.32	34
146	Ani-GT-050	248558	2451914	194.25	30
147	Ani-GT-051	589909	2675071	183.26	21
154	Ani-GT-064	70535	2635668	183.05	89
162	Ani-GT-109	238784	2743966	177.24	34
163	Ani-GT-110	250775	2661040	166.61	35
164	Ani-GT-111	149833	2782588	103.64	50
165	Ani-GT-112	119889	2740164	95.17	49
166	Ani-GT-113	132392	2739074	88.43	35
167	Ani-GT-114	163341	2698699	182.75	33
168	Ani-GT-115	117744	2731014	56.99	55
169	Ani-GT-116	122642	2745452	137.82	60
170	Ani-GT-117	191839	2690311	76.59	33
171	Ani-GT-118	251011	2662568	119.18	40
172	Ani-GT-119	250975	2650274	133.38	26
173	Ani-GT-123	69924	2728565	144.98	97
178	Ani-LG-007	568121	2345108	87.56	21
180	Ani-LG-009	559826	2300414	84.31	16
265	Ani-LG-010	190473	2827737	86.6	37
187	Ani-LG-016	79339	2651933	118.57	93
188	Ani-LG-017	156740	2939070	158.64	56
190	Ani-LG-019	203189	2491852	104.29	30
191	Ani-LG-020	306642	2798401	101.17	31
192	Ani-LG-021	148121	2523226	156.38	27
196	Ani-LG-025	320365	2575090	160.34	38
268	Ani-LG-026	133485	2391707	161.54	39
198	Ani-LG-027	315742	2876308	122.51	45
199	Ani-LG-028	251015	2705339	186.24	39
269	Ani-LG-029	288619	2704706	148.27	38
202	Ani-LG-031	69924	2656581	102.28	101
206	Ani-LG-035	250815	2709865	177.88	41
207	Ani-LG-036	538967	2421282	227.33	17
262	Ani-LG-038	488485	2189080	208.6	21
210	Ani-LG-040	253355	2539576	161.62	39
216	Ani-LG-047	108713	2450895	155.05	59
217	Ani-LG-048	101114	2347821	176.76	43
222	Ani-LG-054	250889	2710055	158.73	41
223	Ani-LG-055	110717	2529786	223.51	50		2439980	2649024	155	5	36380	10813
224	Ani-LG-056	288619	2709738	172.75	40
225	Ani-LG-057	318516	2553959	273.55	26
227	Ani-LG-060	119549	2491938	248.91	47
228	Ani-LG-063	281839	3130640	121.35	31
231	Ani-LG-066	217314	2393814	195.57	37
237	Ani-LG-072	293655	2307564	156.15	23
249	Ani-LG-086	82388	2601163	158.66	81
254	Ani-LG-096	249419	2368674	165.55	19
258	Ani-LG-101	289393	2482705	161.73	30
274	Ani-LG-106	86919	2474129	99.42	64
275	Ani-LG-107	209759	2282759	183.4	46		2601860	2601860	297	1	42358	20471
278	Ani-LG-125	162272	2679921	53.28	48
283	Ani-LG-134	294609	2711520	155.27	24
286	Ani-LG-137	418021	2242477	100.03	23
290	Ani-LG-141	163664	2438536	90.5	35
293	Ani-LG-156	432341	2783493	96.03	21
295	Ani-LG-159	154078	2741724	105.22	34
296	Ani-LG-162	370362	2223869	85.7	20
299	Ani-LG-171	150380	2738387	67.81	33
300	Ani-LG-173	112538	2738267	83.17	34
301	Ani-LG-174	96084	2740955	90.82	49
	average	243012	2.61286e+06	150.835	38.9043
	median	220096	2678970	157.51	35
